# Supplementary material for: Fast Dissolving Electrospun Nanofibers Fabricated from Jelly Fig Polysaccharide/Pullulan for Drug Delivery Applications
Source: Polymers (Basel). 2021 Jan 12;13(2):241. doi: 10.3390/polym13020241 (PMC7830562; doi:10.3390/polym13020241)
Supplement: Supplementary file 1 [file polymers-13-00241-s001.zip]

Archive with 4 entries (4 files):
- Ampicillin, dexamethasone loaded jelly fig pullulan nanofiber (2).MOV
- Jelly fig pullulan nanofiber.MOV
- polymers-1060630 R1 sup.docx
- Pullulan nanofiber (2).MOV
